# Supplementary material for: A Comparison among Nonvitamin K Antagonist Oral Anticoagulants in Asian Patients with Venous Thromboembolism: A Multi-Institutional Study
Source: J Clin Med. 2022 Dec 1;11(23):7159. doi: 10.3390/jcm11237159 (PMC9738989; doi:10.3390/jcm11237159)
Supplement: Supplementary file 1 [file jcm-11-07159-s001.zip]

Archive with 1 entries (1 files):
- jcm-1980898-supplementary.pdf
